# Supplementary material for: Construction and analysis of cardiac hypertrophy-associated lncRNA-mRNA network based on competitive endogenous RNA reveal functional lncRNAs in cardiac hypertrophy
Source: Oncotarget. 2016 Feb 10;7(10):10827–40. doi: 10.18632/oncotarget.7312 (PMC4905442; doi:10.18632/oncotarget.7312)
Supplement: Supplementary file 2 [file oncotarget-07-10827-s002.xls]

## Sheet: Sheet1
Term	PValue
GO:0006665~sphingolipid metabolic process	1.19254e-05
GO:0006260~DNA replication	1.9813e-05
GO:0006643~membrane lipid metabolic process	2.11203e-05
GO:0007049~cell cycle	5.05558e-05
GO:0030148~sphingolipid biosynthetic process	7.40607e-05
GO:0046467~membrane lipid biosynthetic process	0.000117108
GO:0006259~DNA metabolic process	0.000131893
GO:0043405~regulation of MAP kinase activity	0.000203303
GO:0022402~cell cycle process	0.00052811
GO:0000302~response to reactive oxygen species	0.000732595
GO:0007243~protein kinase cascade	0.000955219
GO:0000279~M phase	0.000977311
GO:0022403~cell cycle phase	0.00098113
GO:0007155~cell adhesion	0.0011749
GO:0022610~biological adhesion	0.00119599
GO:0007167~enzyme linked receptor protein signaling pathway	0.00138451
GO:0007098~centrosome cycle	0.0024105
GO:0032570~response to progesterone stimulus	0.00280602
GO:0051338~regulation of transferase activity	0.00291464
GO:0010035~response to inorganic substance	0.0029182
GO:0033554~cellular response to stress	0.00341638
GO:0043406~positive regulation of MAP kinase activity	0.0035588
GO:0006468~protein amino acid phosphorylation	0.00358011
GO:0045859~regulation of protein kinase activity	0.00432449
GO:0007067~mitosis	0.00464943
GO:0000280~nuclear division	0.00464943
GO:0042127~regulation of cell proliferation	0.00474242
GO:0007169~transmembrane receptor protein tyrosine kinase signaling pathway	0.00522843
GO:0000087~M phase of mitotic cell cycle	0.00522843
GO:0001525~angiogenesis	0.00562835
GO:0043549~regulation of kinase activity	0.0056554
GO:0006687~glycosphingolipid metabolic process	0.00600671
GO:0048285~organelle fission	0.00600935
GO:0000187~activation of MAPK activity	0.00658355
GO:0016477~cell migration	0.00673467
GO:0051270~regulation of cell motion	0.00689949
GO:0051298~centrosome duplication	0.00696221
GO:0000731~DNA synthesis during DNA repair	0.00696221
GO:0042325~regulation of phosphorylation	0.00764668
GO:0048589~developmental growth	0.00841791
GO:0006979~response to oxidative stress	0.00963527
GO:0006664~glycolipid metabolic process	0.00985253
GO:0051174~regulation of phosphorus metabolic process	0.0106387
GO:0019220~regulation of phosphate metabolic process	0.0106387
GO:0051297~centrosome organization	0.0107582
GO:0030334~regulation of cell migration	0.0112707
GO:0048514~blood vessel morphogenesis	0.0115127
GO:0006793~phosphorus metabolic process	0.0129773
GO:0006796~phosphate metabolic process	0.0129773
GO:0051272~positive regulation of cell motion	0.0136404
GO:0051674~localization of cell	0.0136434
GO:0048870~cell motility	0.0136434
GO:0031023~microtubule organizing center organization	0.0137566
GO:0001556~oocyte maturation	0.0145244
GO:0045860~positive regulation of protein kinase activity	0.0156026
GO:0016481~negative regulation of transcription	0.0157163
GO:0045934~negative regulation of nucleobase, nucleoside, nucleotide and nucleic acid metabolic process	0.0163898
GO:0040007~growth	0.0168677
GO:0000165~MAPKKK cascade	0.0172643
GO:0009628~response to abiotic stimulus	0.0177773
GO:0051172~negative regulation of nitrogen compound metabolic process	0.0182124
GO:0007229~integrin-mediated signaling pathway	0.0183356
GO:0051781~positive regulation of cell division	0.018422
GO:0000278~mitotic cell cycle	0.0184469
GO:0008610~lipid biosynthetic process	0.0187998
GO:0033674~positive regulation of kinase activity	0.0189523
GO:0046513~ceramide biosynthetic process	0.0191868
GO:0040012~regulation of locomotion	0.0212807
GO:0046520~sphingoid biosynthetic process	0.0217223
GO:0016310~phosphorylation	0.0221599
GO:0006672~ceramide metabolic process	0.0224282
GO:0007242~intracellular signaling cascade	0.0229067
GO:0048469~cell maturation	0.0230047
GO:0051347~positive regulation of transferase activity	0.0230806
GO:0006297~nucleotide-excision repair, DNA gap filling	0.0243883
GO:0010564~regulation of cell cycle process	0.0245732
GO:0030182~neuron differentiation	0.025009
GO:0001568~blood vessel development	0.0256388
GO:0046519~sphingoid metabolic process	0.0268707
GO:0010558~negative regulation of macromolecule biosynthetic process	0.0270827
GO:0051301~cell division	0.0273572
GO:0001944~vasculature development	0.0291654
GO:0051302~regulation of cell division	0.0300741
GO:0048008~platelet-derived growth factor receptor signaling pathway	0.0300945
GO:0008219~cell death	0.0308082
GO:0010629~negative regulation of gene expression	0.0308399
GO:0031327~negative regulation of cellular biosynthetic process	0.0325648
GO:0016265~death	0.0326021
GO:0042593~glucose homeostasis	0.0334699
GO:0033500~carbohydrate homeostasis	0.0334699
GO:0045892~negative regulation of transcription, DNA-dependent	0.0337598
GO:0046777~protein amino acid autophosphorylation	0.0343442
GO:0048599~oocyte development	0.0362726
GO:0045596~negative regulation of cell differentiation	0.0371046
GO:0051253~negative regulation of RNA metabolic process	0.0371563
GO:0009890~negative regulation of biosynthetic process	0.0378745
GO:0009994~oocyte differentiation	0.0395287
GO:0030335~positive regulation of cell migration	0.0396446
GO:0007160~cell-matrix adhesion	0.0396446
GO:0009725~response to hormone stimulus	0.0400388
GO:0009991~response to extracellular stimulus	0.0403642
GO:0045944~positive regulation of transcription from RNA polymerase II promoter	0.0421502
GO:0006928~cell motion	0.0424991
GO:0006289~nucleotide-excision repair	0.0447936
GO:0009416~response to light stimulus	0.0494695
GO:0051348~negative regulation of transferase activity	0.0499811
GO:0008544~epidermis development	0.0502498
GO:0006261~DNA-dependent DNA replication	0.0510805
GO:0010557~positive regulation of macromolecule biosynthetic process	0.051169
GO:0008283~cell proliferation	0.0512353
GO:0040017~positive regulation of locomotion	0.0531816
GO:0031589~cell-substrate adhesion	0.0531816
GO:0009411~response to UV	0.0532664
GO:0007179~transforming growth factor beta receptor signaling pathway	0.0554967
GO:0060164~regulation of timing of neuron differentiation	0.0564296
GO:0010748~negative regulation of plasma membrane long-chain fatty acid transport	0.0564296
GO:0010746~regulation of plasma membrane long-chain fatty acid transport	0.0564296
GO:0006644~phospholipid metabolic process	0.0570605
GO:0021700~developmental maturation	0.0581868
GO:0007281~germ cell development	0.0581868
GO:0048545~response to steroid hormone stimulus	0.0594519
GO:0008654~phospholipid biosynthetic process	0.0599094
GO:0006357~regulation of transcription from RNA polymerase II promoter	0.0606867
GO:0000226~microtubule cytoskeleton organization	0.0616081
GO:0010605~negative regulation of macromolecule metabolic process	0.0649553
GO:0048878~chemical homeostasis	0.0671558
GO:0007398~ectoderm development	0.0685775
GO:0009719~response to endogenous stimulus	0.0686979
GO:0007346~regulation of mitotic cell cycle	0.0690193
GO:0034614~cellular response to reactive oxygen species	0.0691038
GO:0019637~organophosphate metabolic process	0.0696621
GO:0009314~response to radiation	0.0696621
GO:0045741~positive regulation of epidermal growth factor receptor activity	0.0700347
GO:0032232~negative regulation of actin filament bundle formation	0.0700347
GO:0045747~positive regulation of Notch signaling pathway	0.0700347
GO:0031328~positive regulation of cellular biosynthetic process	0.0703347
GO:0007017~microtubule-based process	0.0738756
GO:0008284~positive regulation of cell proliferation	0.0770435
GO:0048863~stem cell differentiation	0.0773523
GO:0009891~positive regulation of biosynthetic process	0.0774235
GO:0010628~positive regulation of gene expression	0.0775105
GO:0043067~regulation of programmed cell death	0.0780641
GO:0032101~regulation of response to external stimulus	0.0798891
GO:0010941~regulation of cell death	0.0801221
GO:0050678~regulation of epithelial cell proliferation	0.0828307
GO:0040034~regulation of development, heterochronic	0.0834447
GO:0048505~regulation of timing of cell differentiation	0.0834447
GO:0007099~centriole replication	0.0834447
GO:0042159~lipoprotein catabolic process	0.0834447
GO:0048644~muscle organ morphogenesis	0.0834447
GO:0045893~positive regulation of transcription, DNA-dependent	0.0846515
GO:0003006~reproductive developmental process	0.085238
GO:0051254~positive regulation of RNA metabolic process	0.0885009
GO:0043407~negative regulation of MAP kinase activity	0.0946999
GO:0001833~inner cell mass cell proliferation	0.0966623
GO:0007010~cytoskeleton organization	0.0998607
