# Supplementary material for: Construction and analysis of cardiac hypertrophy-associated lncRNA-mRNA network based on competitive endogenous RNA reveal functional lncRNAs in cardiac hypertrophy
Source: Oncotarget. 2016 Feb 10;7(10):10827–40. doi: 10.18632/oncotarget.7312 (PMC4905442; doi:10.18632/oncotarget.7312)
Supplement: Supplementary file 3 [file oncotarget-07-10827-s003.xls]

## Sheet: Sheet1
Term	PValue
hsa04710:Circadian rhythm	0.0170403
hsa03030:DNA replication	0.0184406
hsa04920:Adipocytokine signaling pathway	0.0205894
hsa04512:ECM-receptor interaction	0.0424883
hsa04150:mTOR signaling pathway	0.0477738
hsa05211:Renal cell carcinoma	0.0971144
