# Supplementary material for: Construction and analysis of cardiac hypertrophy-associated lncRNA-mRNA network based on competitive endogenous RNA reveal functional lncRNAs in cardiac hypertrophy
Source: Oncotarget. 2016 Feb 10;7(10):10827–40. doi: 10.18632/oncotarget.7312 (PMC4905442; doi:10.18632/oncotarget.7312)
Supplement: Supplementary file 4 [file oncotarget-07-10827-s004.xls]

## Sheet: Sheet1
Term	PValue
GO:0000280~nuclear division	8.73617e-05
GO:0007067~mitosis	8.73617e-05
GO:0000087~M phase of mitotic cell cycle	0.000103742
GO:0022403~cell cycle phase	0.000110743
GO:0048285~organelle fission	0.000127712
GO:0022402~cell cycle process	0.000206422
GO:0000279~M phase	0.000315752
GO:0000278~mitotic cell cycle	0.000325618
GO:0007049~cell cycle	0.000360789
GO:0010558~negative regulation of macromolecule biosynthetic process	0.00100888
GO:0043405~regulation of MAP kinase activity	0.00103124
GO:0016481~negative regulation of transcription	0.00106097
GO:0045934~negative regulation of nucleobase, nucleoside, nucleotide and nucleic acid metabolic process	0.00126376
GO:0031327~negative regulation of cellular biosynthetic process	0.00134097
GO:0051172~negative regulation of nitrogen compound metabolic process	0.00146221
GO:0009890~negative regulation of biosynthetic process	0.00169569
GO:0043407~negative regulation of MAP kinase activity	0.00175138
GO:0043549~regulation of kinase activity	0.00212531
GO:0010629~negative regulation of gene expression	0.00274688
GO:0000188~inactivation of MAPK activity	0.00284695
GO:0051338~regulation of transferase activity	0.00304726
GO:0006928~cell motion	0.00388912
GO:0045859~regulation of protein kinase activity	0.00450599
GO:0006665~sphingolipid metabolic process	0.00461232
GO:0051276~chromosome organization	0.00470827
GO:0045892~negative regulation of transcription, DNA-dependent	0.00576164
GO:0006643~membrane lipid metabolic process	0.00638776
GO:0007059~chromosome segregation	0.00638776
GO:0006260~DNA replication	0.00651001
GO:0051253~negative regulation of RNA metabolic process	0.00654954
GO:0007080~mitotic metaphase plate congression	0.00703156
GO:0042325~regulation of phosphorylation	0.00798446
GO:0033554~cellular response to stress	0.00825388
GO:0006469~negative regulation of protein kinase activity	0.00859546
GO:0051726~regulation of cell cycle	0.00896969
GO:0033673~negative regulation of kinase activity	0.00987621
GO:0010605~negative regulation of macromolecule metabolic process	0.0102286
GO:0051310~metaphase plate congression	0.01054
GO:0051301~cell division	0.0109174
GO:0019220~regulation of phosphate metabolic process	0.0110949
GO:0051174~regulation of phosphorus metabolic process	0.0110949
GO:0007167~enzyme linked receptor protein signaling pathway	0.0111876
GO:0051348~negative regulation of transferase activity	0.0128193
GO:0000070~mitotic sister chromatid segregation	0.0150546
GO:0006259~DNA metabolic process	0.0155615
GO:0000819~sister chromatid segregation	0.0162116
GO:0009628~response to abiotic stimulus	0.0183901
GO:0016568~chromatin modification	0.0184382
GO:0016477~cell migration	0.0192706
GO:0050000~chromosome localization	0.0193723
GO:0051303~establishment of chromosome localization	0.0193723
GO:0001655~urogenital system development	0.0218629
GO:0000302~response to reactive oxygen species	0.0233878
GO:0034599~cellular response to oxidative stress	0.0241787
GO:0009314~response to radiation	0.0265472
GO:0045449~regulation of transcription	0.0268627
GO:0050767~regulation of neurogenesis	0.0336408
GO:0000902~cell morphogenesis	0.0347607
GO:0051674~localization of cell	0.034952
GO:0048870~cell motility	0.034952
GO:0006357~regulation of transcription from RNA polymerase II promoter	0.0351533
GO:0042127~regulation of cell proliferation	0.0369157
GO:0045596~negative regulation of cell differentiation	0.0382468
GO:0009991~response to extracellular stimulus	0.0413026
GO:0006470~protein amino acid dephosphorylation	0.0441928
GO:0051640~organelle localization	0.0445991
GO:0007169~transmembrane receptor protein tyrosine kinase signaling pathway	0.0448026
GO:0051252~regulation of RNA metabolic process	0.0449844
GO:0009612~response to mechanical stimulus	0.0474363
GO:0007155~cell adhesion	0.0478439
GO:0022610~biological adhesion	0.0483526
GO:0006325~chromatin organization	0.0490335
GO:0009416~response to light stimulus	0.0503659
GO:0001822~kidney development	0.0507553
GO:0000165~MAPKKK cascade	0.05143
GO:0045165~cell fate commitment	0.0516584
GO:0009411~response to UV	0.0539318
GO:0051272~positive regulation of cell motion	0.0539995
GO:0006687~glycosphingolipid metabolic process	0.0540692
GO:0030182~neuron differentiation	0.0542047
GO:0010748~negative regulation of plasma membrane long-chain fatty acid transport	0.0567127
GO:0060164~regulation of timing of neuron differentiation	0.0567127
GO:0010746~regulation of plasma membrane long-chain fatty acid transport	0.0567127
GO:0002009~morphogenesis of an epithelium	0.0590722
GO:0051960~regulation of nervous system development	0.0607534
GO:0006302~double-strand break repair	0.0608302
GO:0051270~regulation of cell motion	0.0619822
GO:0051329~interphase of mitotic cell cycle	0.0625906
GO:0032989~cellular component morphogenesis	0.0636577
GO:0051325~interphase	0.0680707
GO:0034614~cellular response to reactive oxygen species	0.0697222
GO:0045747~positive regulation of Notch signaling pathway	0.0703835
GO:0060562~epithelial tube morphogenesis	0.073189
GO:0016311~dephosphorylation	0.0733209
GO:0006664~glycolipid metabolic process	0.0738417
GO:0006355~regulation of transcription, DNA-dependent	0.0765999
GO:0010035~response to inorganic substance	0.0779198
GO:0060284~regulation of cell development	0.0779198
GO:0051656~establishment of organelle localization	0.0784222
GO:0043067~regulation of programmed cell death	0.0809567
GO:0010941~regulation of cell death	0.0830754
GO:0051052~regulation of DNA metabolic process	0.0838485
GO:0048505~regulation of timing of cell differentiation	0.0838572
GO:0040034~regulation of development, heterochronic	0.0838572
GO:0042159~lipoprotein catabolic process	0.0838572
GO:0003007~heart morphogenesis	0.0893613
GO:0006979~response to oxidative stress	0.0901932
GO:0007243~protein kinase cascade	0.0905187
GO:0030334~regulation of cell migration	0.0984606
GO:0008219~cell death	0.0994626
