# Supplementary material for: Construction and analysis of cardiac hypertrophy-associated lncRNA-mRNA network based on competitive endogenous RNA reveal functional lncRNAs in cardiac hypertrophy
Source: Oncotarget. 2016 Feb 10;7(10):10827–40. doi: 10.18632/oncotarget.7312 (PMC4905442; doi:10.18632/oncotarget.7312)
Supplement: Supplementary file 5 [file oncotarget-07-10827-s005.xls]

## Sheet: Sheet1
Term	PValue
hsa04512:ECM-receptor interaction	0.0115694
hsa05410:Hypertrophic cardiomyopathy (HCM)	0.0493371
hsa04350:TGF-beta signaling pathway	0.0529442
hsa05414:Dilated cardiomyopathy	0.0625766
hsa04010:MAPK signaling pathway	0.0683383
hsa04115:p53 signaling pathway	0.0988528
