# Supplementary material for: Construction and analysis of cardiac hypertrophy-associated lncRNA-mRNA network based on competitive endogenous RNA reveal functional lncRNAs in cardiac hypertrophy
Source: Oncotarget. 2016 Feb 10;7(10):10827–40. doi: 10.18632/oncotarget.7312 (PMC4905442; doi:10.18632/oncotarget.7312)
Supplement: Supplementary file 6 [file oncotarget-07-10827-s006.xls]

## Sheet: Sheet1
Term	PValue
GO:0006260~DNA replication	5.65684e-07
GO:0016481~negative regulation of transcription	0.000155799
GO:0007049~cell cycle	0.000187274
GO:0010629~negative regulation of gene expression	0.000443646
GO:0045934~negative regulation of nucleobase, nucleoside, nucleotide and nucleic acid metabolic process	0.000526664
GO:0051172~negative regulation of nitrogen compound metabolic process	0.000609935
GO:0010558~negative regulation of macromolecule biosynthetic process	0.00106565
GO:0006259~DNA metabolic process	0.00133884
GO:0045449~regulation of transcription	0.00137556
GO:0031327~negative regulation of cellular biosynthetic process	0.0013856
GO:0045892~negative regulation of transcription, DNA-dependent	0.00140472
GO:0000280~nuclear division	0.00151388
GO:0007067~mitosis	0.00151388
GO:0051253~negative regulation of RNA metabolic process	0.00161746
GO:0043405~regulation of MAP kinase activity	0.00170329
GO:0000087~M phase of mitotic cell cycle	0.00172055
GO:0009890~negative regulation of biosynthetic process	0.0017212
GO:0048285~organelle fission	0.00199162
GO:0000279~M phase	0.00235527
GO:0043549~regulation of kinase activity	0.00438223
GO:0042325~regulation of phosphorylation	0.004667
GO:0051338~regulation of transferase activity	0.00593574
GO:0019220~regulation of phosphate metabolic process	0.00647646
GO:0051174~regulation of phosphorus metabolic process	0.00647646
GO:0000165~MAPKKK cascade	0.00733828
GO:0010605~negative regulation of macromolecule metabolic process	0.00825829
GO:0045859~regulation of protein kinase activity	0.00977745
GO:0022403~cell cycle phase	0.0126552
GO:0000302~response to reactive oxygen species	0.0132649
GO:0007243~protein kinase cascade	0.0153576
GO:0000187~activation of MAPK activity	0.017885
GO:0051252~regulation of RNA metabolic process	0.0189682
GO:0022402~cell cycle process	0.0209522
GO:0060429~epithelium development	0.0213608
GO:0006355~regulation of transcription, DNA-dependent	0.0235702
GO:0051129~negative regulation of cellular component organization	0.0299903
GO:0042127~regulation of cell proliferation	0.0308883
GO:0006928~cell motion	0.0311387
GO:0006350~transcription	0.0311501
GO:0006261~DNA-dependent DNA replication	0.0337314
GO:0051674~localization of cell	0.0346152
GO:0048870~cell motility	0.0346152
GO:0043406~positive regulation of MAP kinase activity	0.0361161
GO:0009628~response to abiotic stimulus	0.0365624
GO:0010948~negative regulation of cell cycle process	0.0369236
GO:0000278~mitotic cell cycle	0.037641
GO:0045944~positive regulation of transcription from RNA polymerase II promoter	0.0381885
GO:0010035~response to inorganic substance	0.0397513
GO:0001655~urogenital system development	0.045587
GO:0060562~epithelial tube morphogenesis	0.0484204
GO:0051726~regulation of cell cycle	0.0500475
GO:0006793~phosphorus metabolic process	0.0501364
GO:0006796~phosphate metabolic process	0.0501364
GO:0006979~response to oxidative stress	0.0505435
GO:0010564~regulation of cell cycle process	0.0507947
GO:0016477~cell migration	0.0524721
GO:0048661~positive regulation of smooth muscle cell proliferation	0.0545939
GO:0045860~positive regulation of protein kinase activity	0.0556094
GO:0007167~enzyme linked receptor protein signaling pathway	0.058413
GO:0032232~negative regulation of actin filament bundle formation	0.0595236
GO:0010389~regulation of G2/M transition of mitotic cell cycle	0.0595236
GO:0006357~regulation of transcription from RNA polymerase II promoter	0.0608197
GO:0051216~cartilage development	0.0616654
GO:0033674~positive regulation of kinase activity	0.0634061
GO:0006468~protein amino acid phosphorylation	0.0643496
GO:0006351~transcription, DNA-dependent	0.0667963
GO:0006366~transcription from RNA polymerase II promoter	0.0670157
GO:0045893~positive regulation of transcription, DNA-dependent	0.0671903
GO:0051301~cell division	0.0697214
GO:0009967~positive regulation of signal transduction	0.0697214
GO:0035239~tube morphogenesis	0.0698664
GO:0051254~positive regulation of RNA metabolic process	0.070197
GO:0000902~cell morphogenesis	0.0702767
GO:0032774~RNA biosynthetic process	0.0707132
GO:0048644~muscle organ morphogenesis	0.0709988
GO:0034508~centromere complex assembly	0.0709988
GO:0010506~regulation of autophagy	0.0709988
GO:0043407~negative regulation of MAP kinase activity	0.07113
GO:0051276~chromosome organization	0.0732883
GO:0051347~positive regulation of transferase activity	0.0736021
GO:0040007~growth	0.0737694
GO:0045786~negative regulation of cell cycle	0.076408
GO:0001568~blood vessel development	0.0796603
GO:0045935~positive regulation of nucleobase, nucleoside, nucleotide and nucleic acid metabolic process	0.0797129
GO:0043065~positive regulation of apoptosis	0.0806471
GO:0043068~positive regulation of programmed cell death	0.0833614
GO:0010942~positive regulation of cell death	0.0852014
GO:0046777~protein amino acid autophosphorylation	0.0854649
GO:0033554~cellular response to stress	0.0860201
GO:0030855~epithelial cell differentiation	0.0867046
GO:0001944~vasculature development	0.0870766
GO:0051270~regulation of cell motion	0.0871966
GO:0006469~negative regulation of protein kinase activity	0.0901574
GO:0048589~developmental growth	0.0901574
GO:0033189~response to vitamin A	0.0927809
GO:0007160~cell-matrix adhesion	0.0949555
GO:0051173~positive regulation of nitrogen compound metabolic process	0.0951725
GO:0034599~cellular response to oxidative stress	0.0965561
GO:0007162~negative regulation of cell adhesion	0.0965561
GO:0033673~negative regulation of kinase activity	0.0973932
