# Supplementary material for: Construction and analysis of cardiac hypertrophy-associated lncRNA-mRNA network based on competitive endogenous RNA reveal functional lncRNAs in cardiac hypertrophy
Source: Oncotarget. 2016 Feb 10;7(10):10827–40. doi: 10.18632/oncotarget.7312 (PMC4905442; doi:10.18632/oncotarget.7312)
Supplement: Supplementary file 8 [file oncotarget-07-10827-s008.xls]

## Sheet: Sheet1
Term	PValue
GO:0007049~cell cycle	0.00803343
GO:0009991~response to extracellular stimulus	0.00936216
GO:0010038~response to metal ion	0.0126438
GO:0002548~monocyte chemotaxis	0.0149964
GO:0009408~response to heat	0.0188493
GO:0050900~leukocyte migration	0.0194882
GO:0045471~response to ethanol	0.0242096
GO:0033273~response to vitamin	0.0256364
GO:0051384~response to glucocorticoid stimulus	0.0348825
GO:0000279~M phase	0.0350823
GO:0009266~response to temperature stimulus	0.0390632
GO:0031960~response to corticosteroid stimulus	0.0407866
GO:0010035~response to inorganic substance	0.0419835
GO:0034605~cellular response to heat	0.0479368
GO:0009628~response to abiotic stimulus	0.0494959
GO:0051327~M phase of meiotic cell cycle	0.0526597
GO:0007126~meiosis	0.0526597
GO:0051321~meiotic cell cycle	0.0545843
GO:0006509~membrane protein ectodomain proteolysis	0.0551089
GO:0022403~cell cycle phase	0.0701411
GO:0033619~membrane protein proteolysis	0.0728082
GO:0010332~response to gamma radiation	0.0832713
GO:0016055~Wnt receptor signaling pathway	0.089584
GO:0031100~organ regeneration	0.0936187
GO:0007242~intracellular signaling cascade	0.0964243
GO:0007584~response to nutrient	0.097691
GO:0051301~cell division	0.0996808
