# Supplementary material for: Construction and analysis of cardiac hypertrophy-associated lncRNA-mRNA network based on competitive endogenous RNA reveal functional lncRNAs in cardiac hypertrophy
Source: Oncotarget. 2016 Feb 10;7(10):10827–40. doi: 10.18632/oncotarget.7312 (PMC4905442; doi:10.18632/oncotarget.7312)
Supplement: Supplementary file 9 [file oncotarget-07-10827-s009.xls]

## Sheet: Sheet1
pathwayId	pathwayName	pvalue
path:03460_3	Fanconi anemia pathway	0.00196275
path:03460_5	Fanconi anemia pathway	0.00378446
path:04010_9	MAPK signaling pathway	0.00706003
path:04010_24	MAPK signaling pathway	0.00802311
path:00790_7	Folate biosynthesis	0.00855314
path:04060_55	Cytokine-cytokine receptor interaction	0.00855314
path:04122_5	Sulfur relay system	0.00855314
path:04122_6	Sulfur relay system	0.00855314
