# Supplementary material for: Construction and analysis of cardiac hypertrophy-associated lncRNA-mRNA network based on competitive endogenous RNA reveal functional lncRNAs in cardiac hypertrophy
Source: Oncotarget. 2016 Feb 10;7(10):10827–40. doi: 10.18632/oncotarget.7312 (PMC4905442; doi:10.18632/oncotarget.7312)
Supplement: Supplementary file 10 [file oncotarget-07-10827-s010.xls]

## Sheet: Sheet1
vertice	p
FAM13A-AS1	0.003
LINC00648	0.0356
LINC00343	0.064
LINC01120	0.0664
LINC00955	0.0678
LINC00242	0.0842
LINC00052	0.1006
TMPO-AS1	0.114
CACNA1G-AS1	0.1478
LINC00884	0.2022
LINC00592	0.2428
ZNF674-AS1	0.2472
HOXB-AS1	0.284
LINC00702	0.2842
LINC00324	0.314
SLC26A4-AS1	0.3634
NAV2-AS5	0.377
TOB1-AS1	0.3892
DNAJC3-AS1	0.403
SLC25A21-AS1	0.404
GAS6-AS1	0.4256
MYLK-AS1	0.4326
PCAT7	0.4586
WDFY3-AS2	0.4678
ELFN1-AS1	0.485
RARA-AS1	0.4856
LINC00558	0.5654
PAN3-AS1	0.5896
DPH6-AS1	0.6212
JPX	0.6332
LINC00173	0.6478
SCAMP1-AS1	0.6548
LINC01186	0.6554
ADAMTS9-AS2	0.692
TBX5-AS1	0.6936
LINC00086	0.7026
ZBED5-AS1	0.706
MIR205HG	0.712
MIR210HG	0.7276
A2M-AS1	0.7284
LINC01003	0.758
LINC00342	0.7618
ASH1L-AS1	0.7704
RP11-344E13.3	0.7736
LOH12CR2	0.8146
LINC00882	0.8386
RPS10P7	0.8466
LINC01021	0.8518
FAM85A	0.8616
FGF14-AS2	0.874
LINC00883	0.9102
MAGI1-IT1	0.913
ENO1-AS1	0.9654
MIR222HG	0.9922
